# Supplementary material for: Salvia miltiorrhiza Alleviates Memory Deficit Induced by Ischemic Brain Injury in a Transient MCAO Mouse Model by Inhibiting Ferroptosis
Source: Antioxidants (Basel). 2023 Mar 23;12(4):785. doi: 10.3390/antiox12040785 (PMC10135292; doi:10.3390/antiox12040785)
Supplement: Supplementary file 1 [file antioxidants-12-00785-s001.zip]

Archive with 1 entries (1 files):
- antioxidants-2266541-supplementary.pdf
